# Supplementary material for: Locating hydrogen positions in the autunite mineral metatorbernite [Cu(UO2)2(PO4)2·8H2O]: a combined approach using neutron powder diffraction and computational modelling
Source: IUCrJ. 2021 Oct 2;8(Pt 6):963–72. doi: 10.1107/S205225252100837X (PMC8562655; doi:10.1107/S205225252100837X)
Supplement: Supplementary file 1 [file m-08-00963-sup1.cif]

data_data_metatorbernite
#==============================================================================

# PROCESSING SUMMARY (IUCr Office Use Only)

_journal_date_recd_electronic      2021-06-14
_journal_date_to_coeditor         ?
_journal_date_from_coeditor       ?
_journal_date_accepted     2021-08-12
_journal_date_printers_first      ?
_journal_date_printers_final      ?
_journal_date_proofs_out          ?
_journal_date_proofs_in           ?
_journal_coeditor_name            ?
_journal_coeditor_code      LT5040SUP1
_journal_coeditor_notes
; ?
;
_journal_paper_category      FA
_journal_techeditor_code      M210837
_iucr_compatibility_tag          ACTA95
_journal_techeditor_notes  
;
;
_journal_coden_ASTM               ?
_journal_name_full                ?
_journal_year                     ?
_journal_volume                   ?
_journal_issue                    ?
_journal_page_first               ?
_journal_page_last                ?
_journal_suppl_publ_number        ?
_journal_suppl_publ_pages         ?

#==============================================================================

_publcif_datablock.id '{bfe78f27-3c36-401c-aa8f-a02cd92bd975}'

_publ_section_exptl_refinement
;
Crystal data, data collection and structure refinement details are summarized
in Table 1.
;

_publ_section_exptl_prep
;
(type here to add)
;

_publ_manuscript_text
;
(type here to add)
;


_publ_section_keywords
;
crystal structure
;
#Added by publCIF


_publ_section_related_literature ?

_publ_contact_author_name 'Fiona M MacIver- Jones'

_publ_contact_letter 
;

;


_publ_requested_category ?

_publ_requested_journal ?

_publ_contact_author_fax ?

_publ_contact_author_phone ?

_publ_contact_author_email 'fmacive2@ed.ac.uk'

_publ_contact_author_address

;
University of Edinburgh School of Chemistry, David Brewster Road, Kings
Buildings, Edinburgh, EH9 3FJ
;


_publ_section_title
;
Locating hydrogen positions in the autunite mineral metatorbernite: a combined
approach using neutron powder diffraction and AIRSS computational modelling.
;

# Loop of author details

loop_
_publ_author_name
_publ_author_address
_publ_author_footnote
_publ_author_email
'MacIver- Jones, Fiona M'
;
University of Edinburgh School of Chemistry, David Brewster Road, Kings
Buildings, Edinburgh, EH9 3FJ
;
.
;
fmacive2@ed.ac.uk
;
'Sutcliffe, Polly'
;
University of Edinburgh School of Chemistry, David Brewster Road, Kings
Buildings, Edinburgh, EH9 3FJ
;
.
.
'Graham, Margaret'
;
University of Edinburgh School of Geoscience, Alexander Crum Brown Road, Kings
Buildings, Edinburgh, EH9 3FJ
;
.
;
Margaret.Graham@ed.ac.uk
;
'Morrison, Carole A.'
;
University of Edinburgh School of Chemistry, David Brewster Road, Kings
Buildings, Edinburgh, EH9 3FJ
;
.
;
Carole.Morrison@ed.ac.uk
;
'Kirk, Caroline'
;
University of Edinburgh School of Chemistry, David Brewster Road, Kings
Buildings, Edinburgh, EH9 3FJ
;
.
;
Caroline.Kirk@ed.ac.uk
;


_publ_section_abstract
;
Metatorbernite is a promising remediation material for environmental uranium
contamination. Previous X-ray diffraction studies have been unable to
definitively locate hydrogen positions within the metatorbernite structure,
which are key to determining the hydrogen bond network that helps to stabilise
the structure. Here, hydrogen positions have been determined using a
combination of neutron powder diffraction and Ab initio Random Structure
Searching (AIRSS). Atomic coordinates determined through Rietveld refinement
of powder neutron diffraction data are in excellent agreement with the minimum
energy configuration predicted by AIRSS; thus, simulations confirm that our
proposed model likely represents the global minimum configuration. Two groups
of water exist within the metatorbernite structure: free water and copper
coordinating water. Free water molecules are held within the structure by
hydrogen bonding only, whilst the coordinating water molecules equatorially
bond to copper to produce 4 + 2 Jahn-teller octahedra. The successful
agreement between powder neutron diffraction data and AIRSS suggests this
combined approach has excellent potential for the study of other
(trans)uranium materials in which hydrogen bonding plays a key role in phase
stability.
;

_audit_update_record
;
2021-05-17 # Formatted by publCIF

;

# publcif _publ_body_element loop start
loop_
_publ_body_element
_publ_body_title
_publ_body_contents

 section 
;
Introduction
; 
;

;
 section 
;
Experimental
; 
;

;
 subsection 
;
Synthesis and crystallization
; 
;

;
 subsection 
;
Refinement
;
;
Crystal data, data collection and structure refinement details are summarized
in Table 1.
;

 section 
;
Results and discussion
; 
;

;
# publcif _publ_body_element loop end
_chemical_name_mineral ??Metatorbernite??
_cell_length_a 6.9713(2)
_cell_length_b 6.9713(2)
_cell_length_c 17.3219(7)
_cell_angle_alpha 90
_cell_angle_beta 90
_cell_angle_gamma 90
_cell_volume 841.83(7)
_symmetry_space_group_name_H-M P4/nZ
loop_
 _symmetry_equiv_pos_as_xyz
  'x, y, z '
  '-x+1/2, -y+1/2, z '
  '-y, x+1/2, -z '
  '-y+1/2, x, z '
  'y, -x+1/2, z '
  'y+1/2, -x, -z '
  '-x, -y, -z '
  'x+1/2, y+1/2, -z '
loop_
_atom_site_label
_atom_site_type_symbol
_atom_site_symmetry_multiplicity
_atom_site_fract_x
_atom_site_fract_y
_atom_site_fract_z
_atom_site_occupancy
_atom_site_B_iso_or_equiv
U1 U+6   2 0.25 0.25 0.0539(10) 1 0.51(14)
U2 U+6   2 0.25 0.25 0.5497(11) 1 0.51(14)
P1 P+5   2 0.25 0.75 0 1 0.6(2)
P2 P+5   2 0.25 0.75 0.5 1 0.6(2)
Cu1 Cu+2   2 0.25 0.25 0.3147(12) 1.00(3) 1.2(5)
O1 O-2   2 0.25 0.25 0.4462(17) 1 0.69(14)
O2 O-2   2 0.25 0.25 -0.0494(17) 1 0.69(14)
O3 O-2   2 0.25 0.25 0.6528(15) 1 0.69(14)
O4 O-2   2 0.25 0.25 0.1569(14) 1 0.69(14)
O5 O-2   8 0.2871(19) 0.922(2) 0.0531(8) 1 0.88(12)
O6 O-2   8 0.1977(19) 0.925(2) 0.5494(8) 1 0.88(12)
O7 O-2   8 0.531(2) 0.276(2) 0.3089(13) 1 2.2(3)
O8 O-2   8 0.341(2) 0.5052(14) 0.8092(9) 1 1.4(3)
D1 D+1   8 0.371(2) 0.575(2) 0.8571(8) 0.800(11) 0.1(3)
H1 H+1   8 0.371(2) 0.575(2) 0.8571(8) 0.20(2) 0.1(3)
D2 D+1   8 0.5807(16) 0.3329(14) 0.3571(7) 1.00(3) 0.9(3)
D3 D+1   8 0.5815(19) 0.3634(17) 0.2693(6) 1.00(3) 2.2(4)
D4 D+1   8 0.201(2) 0.4792(18) 0.8072(13) 0.800(11) 2.6(5)
H4 H+1   8 0.201(2) 0.4792(18) 0.8072(13) 0.20(2) 2.6(5)

_publcif_info_exptl_table_max_cols 4
_publcif_info_exptl_table_use_headnotes n

loop_
_publcif_info_cif.paper_type
 EX


loop_
_publcif_info_datablock.id
_publcif_info_datablock.publ_exptl
_publcif_info_datablock.publ_geom
_publcif_info_datablock.structure
'{bfe78f27-3c36-401c-aa8f-a02cd92bd975}' y y y

loop_
_publcif_info_exptl_table_extra_item
?

loop_
_publcif_info_exptl_table_header_item
?
loop_
_publcif_info_tables.block_id
_publcif_info_tables.reference_item
"{bfe78f27-3c36-401c-aa8f-a02cd92bd975}" "_publcif_info_datablock.publ_exptl"


_publcif_funding_html
;
;
