# Supplementary material for: Locating hydrogen positions in the autunite mineral metatorbernite [Cu(UO2)2(PO4)2·8H2O]: a combined approach using neutron powder diffraction and computational modelling
Source: IUCrJ. 2021 Oct 2;8(Pt 6):963–72. doi: 10.1107/S205225252100837X (PMC8562655; doi:10.1107/S205225252100837X)
Supplement: Supplementary file 2 [file m-08-00963-sup2.txt]

TITL MT-9605-6363-9 0 844.184911 -2.94698522E+004 0 0 82 (n/a) n - 1
REM
REM Run started: Wed, 28 Oct 2020 06:54:45 +0000 in /scratch/scratch/mmm0137/MT
REM CASTEP 19.11| from code version Version unavailable
REM Functional Perdew Burke Ernzerhof Relativity Koelling-Harmon Dispersion off
REM Cut-off 700.0000 eV Grid scale 1.7500 Gmax 23.7206 1/A FBSC none
REM MP grid 2 2 1 Offset 0.000 0.000 0.000 No. kpts 2
REM U 2|2.1|10|12|13|60U:70:61:53:62P(qc=6)
REM P 3|1.8|4|4|5|30:31:32
REM O 2|1.1|17|20|23|20:21(qc=8)
REM H 1|0.6|13|15|17|10(qc=8)
REM Cu 3|2.2|2.0|1.0|10|12|13|40:41:32(qc=6)
REM 
CELL 1.54180    6.97560    6.97560   17.34900   90.00000   90.00000   90.00000
LATT -1
SFAC H  O  P  Cu U  
H      1  0.5751848563178  0.3594070255886  0.2709169075860 1.0
H      1  0.5773111445061  0.3316820123173  0.3622650061130 1.0
H      1  0.3597842155141  0.5631757258217  0.8610502736046 1.0
H      1  0.9127745328265  0.1619807031884  0.3613065543698 1.0
H      1  0.9168819086217  0.1331656162587  0.2701545707200 1.0
H      1  0.0267903304467  0.2037598260394  0.8110177472603 1.0
H      1  0.1261144025413  0.9179424306772  0.8610842268391 1.0
H      1  0.1329830661860  0.5750877402969  0.2697793151146 1.0
H      1  0.1599239679872  0.5789909720365  0.3610782170138 1.0
H      1  0.9183582525716  0.3589897718921  0.8616021955192 1.0
H      1  0.2047383195246  0.4542724993750  0.8105716785162 1.0
H      1  0.3594264241226  0.9171258987264  0.2702481791192 1.0
H      1  0.3293906020557  0.9134221081881  0.3614142696496 1.0
H      1  0.5629346503215  0.1240080576879  0.8602075814038 1.0
H      1  0.4118240973379  0.6262688416789  0.7392598455934 1.0
H      1  0.4097176245944  0.6556114509301  0.6478919666231 1.0
H      1  0.0704232263600  0.8507387866626  0.7402000990738 1.0
H      1  0.0735908586767  0.8242110498297  0.6489515153731 1.0
H      1  0.8266637282143  0.4074600102244  0.6487770219366 1.0
H      1  0.8542802673991  0.4107045184562  0.7401259540347 1.0
H      1  0.6290322629755  0.0692963991782  0.7389287559932 1.0
H      1  0.6586564592081  0.0713337618063  0.6477615323743 1.0
H      1  0.6273374152105  0.4227255544894  0.1493182100484 1.0
H      1  0.8649979443925  0.0667530015310  0.1489581060071 1.0
H      1  0.0682292658092  0.6260549827854  0.1484509216884 1.0
H      1  0.5335453058114  0.7095250271045  0.2002512434238 1.0
H      1  0.9603169423714  0.7808917727975  0.1993669803086 1.0
H      1  0.7823255944393  0.5312812778145  0.1997981851319 1.0
H      1  0.7111542524704  0.9585221783971  0.2000176759703 1.0
H      1  0.4259171421662  0.8629165421846  0.1488846061354 1.0
H      1  0.4541045574090  0.2770035854682  0.8091079434023 1.0
H      1  0.2774357127134  0.0267247869991  0.8089808104504 1.0
O      2  0.2922107732694  0.9160053834789  0.0581243082205 1.0
O      2  0.1903357055552  0.9155100903331  0.5584203405188 1.0
O      2  0.5288645342731  0.2735507045646  0.3140671069038 1.0
O      2  0.3414047495323  0.4974165655374  0.8112775400935 1.0
O      2  0.1979251780024  0.5704559238173  0.0582933185638 1.0
O      2  0.2955705332157  0.5717039051106  0.5577276852413 1.0
O      2  0.9619773250541  0.2199472895668  0.3132444632614 1.0
O      2  0.1410445203612  0.9832872454505  0.8110266840044 1.0
O      2  0.5727263855502  0.2898402470759  0.0588896694750 1.0
O      2  0.5706993964666  0.1906636941100  0.5577194087975 1.0
O      2  0.2189823413315  0.5300875518261  0.3131697563700 1.0
O      2  0.9842180169310  0.3405041378931  0.8118518463392 1.0
O      2  0.9183499589886  0.1962812240712  0.0582646438175 1.0
O      2  0.9143731292715  0.2963394377509  0.5582973590014 1.0
O      2  0.2726091711288  0.9628942770950  0.3131692666872 1.0
O      2  0.4976837005346  0.1404301449545  0.8103072005560 1.0
O      2  0.6979003736451  0.0715370404572  0.9515199445541 1.0
O      2  0.7960325646438  0.0730485562707  0.4515203044029 1.0
O      2  0.4584570458951  0.7125132270860  0.6962515177412 1.0
O      2  0.6454570710416  0.4886920378058  0.1990177072010 1.0
O      2  0.7915288843669  0.4169917939912  0.9521447005266 1.0
O      2  0.6904145924852  0.4167237693418  0.4521224285863 1.0
O      2  0.0250536381478  0.7648368824026  0.6967924855212 1.0
O      2  0.8479644938781  0.0012377040040  0.1988448598728 1.0
O      2  0.4165047764618  0.6960800397162  0.9511740805550 1.0
O      2  0.4152409849963  0.7975450973632  0.4520243980763 1.0
O      2  0.7681072084787  0.4560715206916  0.6968290427211 1.0
O      2  0.0025682939061  0.6439256649626  0.1982651550019 1.0
O      2  0.0712553013685  0.7902012137159  0.9517993743391 1.0
O      2  0.0714365322516  0.6924074890100  0.4516222423651 1.0
O      2  0.7156123446071  0.0225762189986  0.6960553159423 1.0
O      2  0.4908044669962  0.8463240384360  0.1988854389025 1.0
O      2  0.2417772424999  0.2437550949446  0.4525936680590 1.0
O      2  0.2460473183873  0.2433251254159  0.9530374113983 1.0
O      2  0.2432375592285  0.2441744568715  0.6615809463108 1.0
O      2  0.2455930353992  0.2435977804090  0.1620006612226 1.0
O      2  0.7437731587831  0.7448507375159  0.5573322996247 1.0
O      2  0.7427705023833  0.7449131105224  0.0570129855717 1.0
O      2  0.7432090570045  0.7444435325658  0.3483101720675 1.0
O      2  0.7441828664269  0.7437162267976  0.8480338131490 1.0
P      3  0.2445572213912  0.7432300178470  0.0048682706024 1.0
P      3  0.7450401547350  0.2436001089267  0.0052034636444 1.0
P      3  0.2431504828226  0.7443744623873  0.5049517926308 1.0
P      3  0.7428512031364  0.2441617131977  0.5049195754500 1.0
Cu     4  0.2456068947627  0.2465056085523  0.3151311679816 1.0
Cu     4  0.7415396075889  0.7391487870842  0.6950136817905 1.0
U      5  0.2456126096389  0.2432734922903  0.0570310319874 1.0
U      5  0.2426179466728  0.2436257648009  0.5575843619930 1.0
U      5  0.7437067638134  0.7441280252446  0.9530163953662 1.0
U      5  0.7433707515867  0.7448851213052  0.4523056105918 1.0
END
